# Supplementary material for: Synergistic Induction of Caspase-8-Mediated Leukaemic Cell Death by Fisetin and Pinocembrin
Source: Int J Mol Sci. 2026 Jun 22;27(12):5622. doi: 10.3390/ijms27125622 (PMC13300158; doi:10.3390/ijms27125622)
Supplement: Supplementary file 1 [file ijms-27-05622-s001.zip]

Archive with 1 entries (1 files):
- ijms-4345262-supplementary.pdf
